# Supplementary material for: Influence of Pseudomonas sp. NEEL19 Expelled Volatile Compounds on Growth and Development of Crop Seedlings
Source: Microorganisms. 2025 Dec 4;13(12):2754. doi: 10.3390/microorganisms13122754 (PMC12735227; doi:10.3390/microorganisms13122754)
Supplement: Supplementary file 1 [file microorganisms-13-02754-s001.zip]

Archive with 1 entries (1 files):
- microorganisms-3991726-supplementary.pdf
